# Supplementary material for: Nuclear pore passage of the HIV capsid is driven by its unusual surface amino acid composition
Source: Nat Struct Mol Biol. 2025 Oct 9;32(12):2476–91. doi: 10.1038/s41594-025-01684-5 (PMC12700808; doi:10.1038/s41594-025-01684-5)
Supplement: Supplementary file 3 — Tabular data for quantifications. [file 41594_2025_1684_MOESM3_ESM.xlsx]

## Sheet: summary
Nuclear pore passage of the HIV capsid is driven by its unusual surface amino acid composition
Liran Fu, Shiya Cheng, Dietmar Riedel, Leonie Kopecny, Melina Schuh & Dirk Görlich
Supplementary Excel file with tabular data for quantifications shown in Figures 1h,5b,Extended Data Figures 5,7,8, comparing NPC-targeting and FG phase-partitioning of wild type and mutant capsids. Tables list mean values, standard deviations (SD), number (n) of analyzed cells/ FG particles as well as t-test P-values for the group differences between the wild-type reference and the respective mut…

## Sheet: Fig1h
CLP signals at the center of FG particles						CLP signals at the center of FG particles						CLP signals at the center of FG particles
Conical CLPs	Mean	SD	n	P		40nm spheres	Mean	SD	n	P		20nm pentamer-only spheres	Mean	SD	n	P
N57-WT	38273.7	14459.2	49	Reference		N57-WT	34437.8	10902.8	55	Reference		N57-WT	41882.1	12889	59	Reference
N57A mutant	1869.86	1241.01	37	9.61396e-23		N57A mutant	5754.15	6599.44	50	6.27292e-29		N57A mutant	106.251	20.4587	63	1.18626e-32
CLP signals at the rim of FG particles						CLP signals at the rim of FG particles						CLP signals at the rim of FG particles
Conical CLPs	Mean	SD	n	P		40nm spheres	Mean	SD	n	P		20nm pentamer-only spheres	Mean	SD	n	P
N57-WT	35509.3	11016.7	49	Reference		N57-WT	32642.7	8880.85	55	Reference		N57-WT	36687.1	11486.9	59	Reference
N57A mutant	20436.6	6952.44	37	2.23443e-11		N57A mutant	15628.4	4849.85	50	1.23152e-20		N57A mutant	2158.11	389.195	63	5.94954e-31

## Sheet: Fig5b
CLP signals at NPCs
Conical CLPs	Mean	SD	n	P
WT	10486.2	1417.83	20	Reference
N57A	5594.55	1675.03	18	1.22491e-11
Q9E	4092.5	1358.21	25	4.24942e-19
V86E	2341.58	654.331	24	5.78223e-19
H87Q	2544.12	376.716	23	4.84491e-17
H87E	2195.77	673.203	18	8.30238e-20
A88E	2128.42	467.643	19	2.60531e-18
I91E	2202.71	622.188	25	7.70659e-19
A92E	2251.74	309.97	17	2.86988e-17
G94D	3056.84	261.095	20	5.03274e-16
M96E	1906.01	422.939	20	3.51287e-18
R97K	4951.23	1514.78	21	9.73735e-15
P123E	3588.86	635.065	18	1.66354e-17
Q9E+A92E	1722.64	412.83	17	1.5737e-18
H87Q,A92E,G94D	770.366	132.847	18	7.68231e-18
V86,A88E,I91E,A92E	469.63	132.448	25	4.91466e-18
N57A+H87Q,A92E,G94D	383.047	37.3617	27	5.72271e-18
No Capsid	101.172	24.575	19	3.45521e-18

## Sheet: ED-Fig5a
CLP signals at the center of FG particles
Conical CLPs	Mean	SD	n	P
WT	30557.4	12076.5	49	Reference
N57A	1598.25	595.108	46	9.31372e-22
N74D	32879.2	14176.4	40	0.414264
A77V	29044.4	11985.2	49	0.535106
R182K	33610.4	10854.4	48	0.193823
H87Q	17858	7675.07	63	1.0131e-08
G89V	29989	8304.66	67	0.764404
P90A	32057.8	9775.73	65	0.465192
A92E	1807.11	745.276	62	1.23923e-21
G94D	2427.18	1977.37	65	1.85425e-21
E45A	34340.9	11302.9	49	0.112627
G116A	31892.6	11661	48	0.580909
R132K	14809.4	5750.02	58	5.88282e-12
L136M	30152.3	10784.1	65	0.850761
R143A	30160.9	10280.3	58	0.854784
CLP signals at the rim of FG particles
Conical CLPs	Mean	SD	n	P
WT	27237.3	11002.3	49	Reference
N57A	20678.3	6623.15	46	0.00073524
N74D	30098.5	11632.1	40	0.237531
A77V	26877.1	10821	49	0.870543
R182K	28349.9	9837.18	48	0.601036
H87Q	20652.9	5179.08	63	0.000257121
G89V	25902.3	7635.41	67	0.441923
P90A	29327.3	8237.23	65	0.248409
A92E	25960.8	8335.53	62	0.488189
G94D	30819.2	8699.66	65	0.0547559
E45A	29168.2	10260.3	49	0.371215
G116A	27024	9966.71	48	0.920531
R132K	21618	4438.07	58	0.00137942
L136M	28038.5	9664.48	65	0.680585
R143A	27741.3	9440.69	58	0.799224

## Sheet: ED-Fig5b
CLP signals at the center of FG particles
Conical CLPs	Mean	SD	n	P
WT	24467.5	9929.25	50	Reference
Q9E	3356.19	1934.37	56	2.51688e-20
V86E	1916.3	851.183	47	2.96599e-21
A88E	2416.72	1095.43	53	6.85706e-21
I91E	1558.05	777.547	52	1.61961e-21
M96E	1508.76	1079.55	60	1.31869e-21
R97K	4973.8	2402.39	45	4.40235e-19
P123E	7361.23	3862.58	44	6.45911e-17
CLP signals at the rim of FG particles
Conical CLPs	Mean	SD	n	P
WT	22464.7	7370.83	50	Reference
Q9E	26262.9	7217.36	56	0.00861546
V86E	19732	6616.2	47	0.0582153
A88E	20822.4	6356.61	53	0.227968
I91E	21535.2	5740.5	52	0.48032
M96E	20018.2	7880.45	60	0.0979436
R97K	20056.5	5908.63	45	0.0844067
P123E	17251	3812.43	44	3.77616e-05

## Sheet: ED-Fig5c
CLP signals at the center of FG particles
Conical CLPs	Mean	SD	n	P
WT	33864	9737.3	53	Reference
H87G	30147.2	9660.14	50	0.0547267
H87Q	19470.3	9635.8	65	8.79395e-13
H87E	1873.13	881.036	57	6.42875e-30
V86G	31419.8	12051.9	44	0.271982
V86E	2036.38	1446.2	46	3.07019e-30
A88G	30072.9	9223.77	50	0.0454079
A88E	2242.02	921.902	51	1.02341e-29
I91G	33018.3	13968.8	45	0.733507
I91E	1876.23	1443.91	41	2.04144e-30
A92G	32020.1	12995.1	50	0.415293
A92E	1808.71	883.385	44	5.11554e-30
M96G	29679.5	10722.2	39	0.0541314
M96E	1815.63	1398.53	52	2.76151e-30
CLP signals at the rim of FG particles
Conical CLPs	Mean	SD	n	P
WT	29450.9	8399.65	53	Reference
H87G	29549.7	8570.28	50	0.953033
H87Q	21039.6	5187.91	65	1.01694e-08
H87E	28181.1	8151.07	57	0.422865
V86G	27022.2	10198.3	44	0.201425
V86E	26011.1	7087.81	46	0.0314232
A88G	25581.5	7621.95	50	0.0162728
A88E	25501.9	6463.2	51	0.00859424
I91G	30099.1	11877.3	45	0.759888
I91E	26736.6	6966.49	41	0.0980704
A92G	25959	9923.11	50	0.0562343
A92E	25900.4	9031.87	44	0.0480297
M96G	28516.5	9275.8	39	0.615183
M96E	26597.2	8676.48	52	0.0898242

## Sheet: ED-Fig7a
CLP signals at the center of FG particles
Conical CLPs	Mean	SD	n	P
WT	26369.8	10692	58	Reference
N57A	1841.25	1111.12	65	1.0678e-24
A92E	1878.53	1061.98	60	1.1542e-24
G94D	2046.99	1110.11	61	1.57973e-24
N57A+A92E	1087.79	250.793	89	3.36502e-25
N57A+G94D	1159.3	242.315	79	3.85941e-25
N57A+A92E,G94D	656.783	205.431	50	1.47169e-25
N57A+H87Q,A92E,G94D	439.864	22.0296	59	9.91452e-26
No Capsid	416.109	33.1807	40	9.47607e-26
CLP signals at the rim of FG particles
Conical CLPs	Mean	SD	n	P
WT	27267.8	9412.69	58	Reference
N57A	22607	7136.68	65	0.00230608
A92E	25894.3	7283.11	60	0.37621
G94D	26203.2	8658.12	61	0.521734
N57A+A92E	13841.3	2595.94	89	1.28561e-15
N57A+G94D	16958.7	2561.38	79	2.12036e-11
N57A+A92E,G94D	4334.94	1580.9	50	2.42094e-26
N57A+H87Q,A92E,G94D	367.324	29.8298	59	2.68801e-29
No Capsid	352.074	26.9875	40	2.61118e-29

## Sheet: ED-Fig7b
CLP signals at the center of FG particles
Conical CLPs	Mean	SD	n	P
WT	26245.5	11328.1	45	Reference
A92E	1194.22	764.515	50	8.91807e-19
G94D	3114.34	3421.01	52	4.73569e-18
Q9E	3449.62	2200.2	59	1.7749e-17
Q9E+A92E	661.496	124.256	46	4.51533e-19
H87Q,A92E,G94D	664.677	131.009	59	4.53803e-19
V86E,A88E,I91E,A92E	187.076	10.2011	65	2.28724e-19
No Capsid	184.458	9.93695	59	2.27868e-19
CLP signals at the rim of FG particles
Conical CLPs	Mean	SD	n	P
WT	26679.1	10190.2	45	Reference
A92E	14876.1	4393.94	50	1.33994e-09
G94D	18769.9	6108.13	52	2.22621e-05
Q9E	24047.7	8012.58	59	0.143428
Q9E+A92E	9681.38	1442.34	46	1.52467e-14
H87Q,A92E,G94D	8222.64	1082.08	59	1.04929e-15
V86E,A88E,I91E,A92E	254.942	101.09	65	2.42673e-21
No Capsid	164.103	10.8708	59	2.13087e-21

## Sheet: ED-Fig7c
CLP signals at the center of FG particles
20nm pentamer-only spheres	Mean	SD	n	P
WT	18988.5	3582.09	42	Reference
N57A	403.455	85.8714	44	1.71249e-31
H87Q	12770.5	4497.07	45	3.51447e-10
A92E	5330.85	2151.48	42	1.90539e-31
G94D	9617.11	5766.33	52	2.25416e-15
Q9E	13594.3	6510.91	47	5.40887e-06
Q9E_A92E	286.651	57.7814	47	1.36979e-31
H87Q,A92E,G94D	193.551	31.3274	49	1.14014e-31
V86E,A88E,I91E,A92E	74.6876	3.40591	46	8.92652e-32
No Capsid	51.9679	3.78661	48	8.5115e-32
CLP signals at the rim of FG particles
20nm pentamer-only spheres	Mean	SD	n	P
WT	18654.6	3227.16	42	Reference
N57A	8488.17	1464.02	44	7.37051e-26
H87Q	14977.6	3107.4	45	5.62434e-07
A92E	10502.9	2002.88	42	1.23955e-21
G94D	14820	3728.53	52	9.33012e-07
Q9E	15303.3	4597.48	47	0.00016671
Q9E+A92E	5770.02	1291.5	47	3.48602e-30
H87Q,A92,G94D	2311.74	454.864	49	1.27398e-31
V86E,A88E,I91E,A92E	73.8948	4.22014	46	2.85756e-33
No Capsid	46.7777	3.38494	48	2.69634e-33

## Sheet: ED-Fig8b
CLP signals at the center of FG particles
20nm pentamer-only spheres	Mean	SD	n	P
WT	19694	4111.05	32	Reference
N57A	221.325	58.4769	34	5.23503e-23
H87Q	2503.54	85.6017	24	2.05874e-21
A92E	198.955	31.3427	23	5.08978e-23
G94D	285.236	59.9518	34	5.77006e-23
Q9E	227.475	44.7933	22	5.28966e-23
G89V	33636.3	8132.23	31	3.67572e-12
P90A	51431.5	5706.56	24	1.14692e-30
CLP signals at the rim of FG particles
20nm pentamer-only spheres	Mean	SD	n	P
WT	18733.2	3700	32	Reference
N57A	2373.29	421.615	34	2.19491e-22
H87Q	5191.06	704.743	24	1.62299e-20
A92E	2421.8	683.113	23	4.56429e-23
G94D	3315.78	715.097	34	4.6033e-22
Q9E	3394.64	688.02	22	2.91739e-22
G89V	31303.9	7159.61	31	3.45887e-11
P90A	44939.8	6474.35	24	7.98799e-19

[truncated: 1 more sheets: ED-Fig8d]
