# Supplementary material for: Nuclear pore passage of the HIV capsid is driven by its unusual surface amino acid composition
Source: Nat Struct Mol Biol. 2025 Oct 9;32(12):2476–91. doi: 10.1038/s41594-025-01684-5 (PMC12700808; doi:10.1038/s41594-025-01684-5)
Supplement: Supplementary file 4 — Statistical source data for Supplementary Fig. 2. [file 41594_2025_1684_MOESM4_ESM.xlsx]

## Sheet: Supplementary Fig. 1
SLFG						FSFG
40nm-WT		40nm-N57A				40nm-WT		40nm-N57A
center	rim	center	rim			center	rim	center	rim
18445.9	39863.9	6246.89	17665.4			33764.6	34697.4	3151.93	17472.1
33928.9	46065.4	4343.26	14844.2			27797.3	29344.9	1020.88	11392.5
20604.6	38166.2	6288.46	19868.4			20436.3	19556.3	1742.38	15065.2
21467.1	34265.9	3040.18	15521.5			37265	34364.6	3656.49	16920.8
31232.2	44547.5	4624.76	15240.6			26438.3	26713.2	2634.72	13706.7
24521.6	43435.8	3382.05	13203.6			17296.8	17002.6	3454.42	15248
17643.5	32064.5	4125.64	15639.2			40042.6	38982.9	2968.8	15257.4
19364.4	38289.9	3768.71	13632.7			20966.7	24993.6	1198.7	10212.1
18616.1	32009	1274.46	8601.12			20669.1	20667.1	1924.3	12962.3
42900.7	50159.5	4508.7	15987			21861	20886.3	3616.26	17296.9
29869.9	34360.7	2335.72	11353.7			26518.9	25263.8	2541.5	12246.9
22550.5	36875.1	5834.57	18981.8			31596.8	31603.9	1569.35	15389
19989	25074.6	5718.7	16516.7			28854.5	28504.9	4851.21	13123.3
34248.3	46478.6	5252.07	17501.5			20002.6	19636.3	1785.99	12184.4
28127.5	37345.2	3953.83	16447.3			26356.4	26869.7	1078.17	11433.8
18738.5	35413.8	2993.4	12405.6			18212	18837	1237.86	12289.1
26950	41624	6027.25	19459			40925.8	40198.1	4100.19	17851.9
21534.7	24742.3	8928.8	12786.8			18532	19343	2401.34	11803.7
14447	27156.7	1667.38	9793.71			46240.2	42812.6	2232.12	13406.8
32035.1	47462.5	3717.42	15192.6			17712	22557.2	2246.54	10693.6
20487.1	32557.9	5537.46	16034.7			23710.7	23661.3	2716.44	16270.4
33354.7	28848.4	2996.57	11401			21657.3	24537.1	2136.35	12617.7
26912.6	34086.4	4322.7	12014.8			19314.6	21705.7	2957.79	13660.6
28330.4	33427.6	4254.92	16258.6			20884.8	20970.8	2732.42	12470.4
		3779.54	16166			19710.6	21577.6	1803.48	14401.7
		2054.98	11455.8			26251.1	24773.7	2720.19	12311.2
		7400	24069.6			35358.2	35554.3	3436.47	15304.1
		3453.84	15762.2			19476	19747.7	2059.68	14100.9
		5804.4	13816.1			26669.5	28721.7	3083.63	20892.3
						20440.2	25341	3680.31	17096.5
						46729.3	41880	2335.82	13472.3
						21259	23114.8
						24125	23549.1
