# Supplementary material for: Nuclear pore passage of the HIV capsid is driven by its unusual surface amino acid composition
Source: Nat Struct Mol Biol. 2025 Oct 9;32(12):2476–91. doi: 10.1038/s41594-025-01684-5 (PMC12700808; doi:10.1038/s41594-025-01684-5)
Supplement: Supplementary file 5 — Statistical source data. [file 41594_2025_1684_MOESM5_ESM.xlsx]

## Sheet: Fig1-d
Free EGFP		WT CA-EGFP			CA(N21C,A22C)-EGFP			CA(G60A,G61P)-EGFP
		Monomers	Conical CLPs		Monomers	40 nm spheres		Monomers	20 nm pentamer-only spheres
0.14		8.7	979		28	1402		1.8	513
0.14		8.3	1293		29	771		1.8	710
0.16		8.7	1733		30	905		1.8	515
0.15		8.3	2924		28	1537		1.9	1430
0.14		8.3	2040		30	1572		1.9	663
0.14		8.8	1300		27	1763		1.9	1288
0.13		8.6	924		29	908		1.7	981
0.14		9	1837		30	963		1.7	416
0.13		8.8	2121		28	1745		1.9	910
0.15		8.6	2048		29	562		1.9	869
0.14		8.5	2704		30	921		1.9	478
0.14		8.9	2442		33	717		1.8	415
0.13		8.8	1486		31	1156		1.8	258
0.16		9	1335		30	1029		2	500
0.12		8.9	1077		30	826		2	453
0.13		8.8	2352		30	1345		2.3	476
0.13		8.6	1902		28	1372		1.8	907
0.13		9	2376		31	1632		1.6	554
0.13		9	2390		31	1766		1.6	536
0.12		8.7	2065		30	1781		1.7	734
0.13		9	2298		31	829		1.8	820
0.14		8.8	2829		32	608		1.7	1455
0.13		9	1624		30	1791		2	757
0.12		8.9	2475		30	1786		2	948
0.12		8.4	1620		31	1118		2.3	1415
0.13		8.9	1635		29	1002		2.1	304
0.14		9	2310		31	1016		2.2	1125
0.13		8.5	2362		30	592		2.5	490
0.14		8.7	2088		31	1061		1.9	1108
0.13		8.9	1879		31	1554		2.3	874
0.13		8.5	1113		31	1486		2.6	530
0.13		8.2	2825		30	1021		2	644
0.15		8	2843		30	1789		2.4	691
0.13		8.4	2772		30	531		2.1	589
0.14		8.8	1736		30	1402		2.4	426
0.13		8.6	2635		31	1263			780
0.14		8.1	2809			789			1363
0.14		8.7	2199			652
		8.7	2904			557
		8.8	1999			676
		9	2324			922
			2616			1783
			2922			880
			1390

## Sheet: Fig1-h
CLP-WT		CLP-N57A			40nm-WT		40nm-N57A			20nm-WT		20nm-N57A
center	rim	center	rim		center	rim	center	rim		center	rim	center	rim
63268.8	49939.2	2838.92	30350		35191.8	32402	3878.19	13392.5		34733.2	29762	79.6513	2270.93
63903.3	55368.7	983.426	16630.6		21894.3	23857.7	3683.09	13603.6		27466.7	25006.2	71.8613	1447.96
45087.9	37329.5	630.226	16614.1		44869.1	44115.2	4696.44	15093		52446.7	48795.1	81.7913	2112.13
52175.4	50742.5	2005.45	29740.9		31547	33202.4	6372.76	18009.4		59495	51317.7	124.061	2687.08
34372.7	29487.8	1997.62	24246		26037.2	26958.5	4500.1	15245.9		53359.6	47637.5	93.6113	2395.34
59950	51834.3	1352.28	19375		23704.9	34448.2	7506.91	16836.2		23762.5	21255.1	92.7613	2335.42
65509.5	59151.2	2834.5	23457.8		24713.9	29797.8	2141.8	11328.6		34371.3	30023.9	92.8413	2313.11
33583.9	29009.1	2614.95	15216.3		33471.3	26432.9	8279.05	19565		24277	21359.1	118.381	2168.52
51568.6	46895.3	1877.87	13908.3		28658.5	33384.4	3430.95	13308.8		51637.8	45698.8	79.9013	1968.57
48411.2	38990.5	2331.39	17186.6		29587.1	32786.4	5136.5	14422.4		64597.6	59499.1	92.9113	2190.11
65096.1	56480.4	1688.15	21200.4		18292.8	17436.2	2439.78	16303.1		58344	52796.6	119.771	2686.98
46957.7	41807.3	2678.18	16722.7		41533.3	34164.4	3423.39	14493.3		31016.6	26873.5	95.4813	2426.47
36055.7	38180.3	1594.42	14658.1		37898.7	30809.8	3570.58	18663.3		43464.2	38483.7	102.671	1554.02
29580.9	33760.1	864.196	6470.59		31013.5	27141.1	2200.15	12921.2		29420.8	24279.8	79.2913	1893.56
43640.5	35545.3	1350.03	24091.1		30251.4	30809.5	3835.48	13667.3		54808.2	46971.6	111.341	2427.07
30366.3	24184.3	2842.84	37318.4		54533.9	55513.2	2221.93	13252.5		39789.1	36272.6	108.331	2395.79
25725.5	21554.7	1447.3	28104.4		53400.4	48886.4	3426.11	13324.9		34452.9	30230.9	91.3813	2052.65
41672.9	34665.9	2021.67	23520.5		32936.7	37482	25988	26434.8		43699.8	37087.5	120.201	2595.66
51394.2	45953.6	990.296	14947.2		32533.8	32624.7	2096.26	12055.9		44549.7	38042.9	86.8313	1684.45
64375.9	50798.2	2958.32	24472.5		64502.5	61491.6	368.969	6866.79		21775.9	18777.8	86.5913	1403.49
29914	28214.1	962.846	19322.5		30385.9	29322.5	1012.32	11942.6		35164.2	30297.6	86.0713	1368.57
44483.9	35432.1	1094.2	22247.8		28624.6	27776.5	11777.4	23992.1		39956.4	35068.5	85.2713	1590.81
36214.7	35270.5	3140.29	32957.1		47369.4	40052.1	4157.89	13914.8		23186.3	21057.1	109.721	2211.76
50698.4	47792.8	1745.95	26298.4		18338	19829.7	6406.8	17048.2		39153.3	34790.2	81.6513	1464.74
34105.5	37326.2	1146.26	17487.1		31927.2	27776.2	1646.55	11281.7		46249	40946.8	94.9713	1831.99
22378.6	27487	733.116	16493.5		28915.8	24926.4	257.899	6605.32		29267.6	26254.1	128.481	2476.02
47148.4	44131.3	966.886	22239.9		29812.6	30163.7	3149.25	13725.1		47720.7	42207.4	106.811	1945.42
15244.7	19803.6	6502.64	31032.5		29858.6	27272.6	2593.02	13949.5		55012.4	45402	110.921	1704.7
19725.8	20757.5	3007.21	29775.7		47507.6	27436.2	5077.4	20912.5		42343.3	35777.6	116.291	2251.16
41577.9	37940.9	1131.44	17969.6		25160	22739	1392.66	13135.6		53576.1	48403.9	108.861	2094.28
64406.1	53788.5	850.216	17208.4		31270.5	29986	3793.78	17074		37910.8	33184.8	131.071	2533.69
27474.4	27240.7	1542.75	13486.6		14383.8	24669.5	3367.39	12354.2		55580.6	49080.9	124.451	2141.35
34279	30923.8	550.846	11436.2		30497.3	24752.7	8256.01	19465.5		28286.1	24045.1	105.141	2107.67
21652.2	23999.6	563.706	12002.2		36495.5	38286.9	1711.61	11192.9		27676.4	25499.8	115.701	2069.34
42134.9	44807.6	770.056	12143.3		19456.5	17153.9	5053.22	21037		23771	20190.4	115.611	1691.34
27846.1	27437.4	1523.28	22598.9		27009.5	24137.1	22058.3	24456.5		55598.5	47460.1	91.4313	1491.58
33787.5	37646.8	5051.3	13223.7		32127.6	27899.3	10341.9	22714.9		29402.5	25151.7	99.2513	2086.33
30272.6	32881.5				48366.4	43007.6	1566.83	12832.6		39681.9	33911.9	92.1413	2051.52
31487.4	33405.7				45214.6	39860.5	2927.99	13227.8		25088.9	21633.5	159.051	2888.18
13492.5	14835				31061.1	29410.1	22991.4	27998.8		33730	30013.7	159.901	3092.88
24121.9	28062.9				30294.2	29521.3	1046.3	8331.7		50197.3	43888.5	111.511	2568.09
40067.6	31481.9				32821.6	34210.5	2299.61	11424.6		61816.6	53742.3	74.5913	2097.41
34086.1	30544.3				51584.6	43144.5	3702.47	13163.7		61268.6	53270.1	109.871	2310.27
30361.5	25120.2				61646.3	49902.4	3015.22	12495.4		52818.1	46444.4	118.551	2761.13
21185.7	25740.4				21253.6	25930.5	6232.36	16966.3		58771.2	51746.2	111.271	2331.56
20128.9	25540.2				32893.9	30658.3	740.969	25363.8		30631.3	26655	75.4313	1820.15
36849.8	32963.8				20201.3	22767.1	31217.5	10644.2		62213.6	52977.9	84.6513	2106.49
13561.2	15452.4				39982.5	40481.9	948.979	17469.1		59937	53579.4	96.7913	1997.13
34027.4	32246.8				31477.3	30326.6	13330.5	22220.8		54520.7	48185.2	117.911	2694.72
					49035.8	43416.4	6437.78	15692		54012.8	46674.6	82.3613	1713.44
					44232	37806.1				33305.9	28940.8	97.1913	2087.28
					27916.7	27684.4				35378.7	30740.1	102.931	2156.41
					38435.5	31106				59017.4	52860.7	158.711	2704.21
					39610	39630.1				44695.5	39149.6	98.2713	1995.08
					42340.2	38558.3				30804.6	26529.5	111.561	2105.83
										17470.8	14695.6	126.221	2522.39
										29746	26050	137.241	2668.99
										33410.7	27991.4	112.611	2374.48
										45202.7	39871.8	131.071	2244.63
												117.651	2269.63
												100.771	1610.02
												131.911	2319.72
												132.281	2399.07

## Sheet: Fig2-e
	mCherry			GAPDH			HIV-1 capsid
amino acid	total	outside surface		total	outside surface		total	well-exposded outer loop
FG-repelling
Κ	23	21		26	25		11	0
D	26	23		20	10		7	0
E	22	18		13	10		17	0
FG-neutral
N	7	5		19	9		10	2
S	11	3		21	5		9	0
T	12	7		21	2		16	0
Q	8	3		7	5		15	3
FG-attracting
G	23	6		32	8		17	3
P	12	4		12	5		18	5
R	8	7		10	3		11	1
H	6	4		10	5		6	3
A	12	5		31	1		20	2
L	13	3		19	3		18	0
V	14	3		32	3		15	1
I	10	3		22	1		15	3
M	8	3		9	1		11	1
C	0	0		3	0		2	0
F	10	1		14	2		4	0
Y	11	4		9	0		4	0
W	3	0		3	0		5	0

## Sheet: Fig5-b
WT	N57A	Q9E	V86E	H87Q	H87E	A88E	I91E	A92E	G94D	M96E	R97K	P123E	Q9E+A92E	H87Q,A92E,G94D	V86E,A88E,I91E,A92E	N57A+H87Q,A92E,G49D	No capsid
8142.95	6563.97	2605.34	2977.81	2399.94	2563.69	1320.34	2093.94	2064.35	3135.24	2873.24	4959.33	3406.53	1460.23	529.2	491.98	403.81	101.62
10605.9	3136.46	4245.65	2590.07	2347.1	2878.35	1599	2227.53	2573.57	2779.64	1291.23	5394.06	3299.42	2306.27	668.29	750.98	427.49	106.37
10330.9	2349.41	3636.65	2742.67	2851.05	3169.87	2047.14	2198.49	2307.61	3052.78	1600.07	8249.2	4112.83	1969.15	664.2	512.48	385.21	131.83
10439.5	5753.59	3474.23	2895.89	2500.66	2139.06	1412.9	2676.23	1975.44	2672.34	1472.87	4184.86	3694.6	2227.12	586.91	338.29	375.71	141.33
13167.8	6645.76	3575.26	2639.83	2519.29	2472.98	1271.43	2496.21	1918.43	2834.55	2007.68	3465.66	3584.49	2123	584.28	479.24	377.25	90.49
10401.4	7512.65	3240.88	2003.35	2867.26	1135.86	1896.87	2124.95	2114.08	3146.51	2185.38	3470.27	3493.84	947.7	745.06	631.29	360.89	108.43
10394.1	2932.38	3486.6	2054.16	2348.22	1124.87	2480.52	2587.59	1633.13	3153.69	1616	3264.31	3220.13	1938.83	921.4	394.45	378.88	95.05
9530.06	6421.11	2669.57	2397.38	3148.6	1955.34	2459.68	3671.84	2588.38	3331.69	1549.3	5112.47	4178.26	1274.43	769.25	492.51	413.95	124.95
8554.27	3506.6	5019.57	3348.2	2675.09	3308.5	2215.61	2973.21	1980.78	3080.72	1834.53	6928.33	4090.71	1859.54	885.34	301.25	438.05	121.8
11414	7134.96	3838.4	1328.32	2579.29	2273.94	2299.59	2076.96	2459.45	3213.89	1788.3	8185.09	4399.47	2022.82	973.86	251.36	306.79	143.75
8891.96	4416.13	2554.01	1241.4	2285.37	1036.34	2610.18	2461.37	2133.62	3695.31	2436.85	6187.42	4496.37	1300.09	941.9	764.6	308.28	67.73
12510.4	5935.71	2382.73	1767.27	2447.94	1548.92	1935.67	1244.85	2342.38	2821.84	1908.87	4631.38	3514.13	1322.76	861.38	651.29	302.6	57.77
10158.9	8149.14	2379.08	3013.63	3549.18	1888.75	1974.98	1861.11	2169.53	2828.86	1839.9	4961.62	3576.6	1823.78	687.24	456.32	439.08	80.62
10772.3	5806.86	3696.41	2331.58	2005.21	2395.3	1960.65	1515.82	2856.61	2775.57	1854.79	3889.68	2349.59	1983.13	743.89	357.56	397.43	94.93
9514.99	5983.65	3543.47	2112.24	3082.05	2963.04	2513.09	1698.34	2586.58	3115.36	1357.97	5158.92	2301.44	1246.54	895.12	329.45	377.62	89.4
10040.4	6197	3221.87	1476.39	2056	2126.36	2692.33	1701.33	2470.87	3416.88	2410.12	4798.24	4435.78	1392.61	881.43	425.56	422.8	67.72
12721.6	7053.57	2889.52	2080.63	2649.86	2281.09	2590.48	2417.45	2104.75	2692.76	2606.34	3340.31	3371.03	2086.89	748.06	428.02	436.41	111.85
11512.5	5203.02	5931.33	1766.1	2261.85	2261.66	2674.93	1081.94		3203.34	1838.64	4188.24	3074.21		779.77	275.73	391.69	80.58
8597.41		6851.98	3793.58	2759.64		2484.56	2337.94		3011.79	2082.52	6436.39				530.51	403.73	106.05
12022.9		4463.03	2601.4	2567.59			2786.84		3174.02	1565.65	3013.92				460.9	378.65
		5642.19	2345.24	2131.85			1818.79				4156.13				503.99	366.56
		5516.92	2394.2	2094.12			1750.88								461.18	395.05
		5835.44	2902.54	2387.6			2638.63								566.43	367.24
		6748.3	1393.94				1380.13								396	364.91
		4864.09					3245.48								489.38	405.07
																373.13
																343.99

## Sheet: Fig7-a
CLPs
mCherrysin2A	CPSF6WT-mCherrysin2A /CPSF5	CPSF6(FG>GG)-mCherrysin2A /CPSF5	CPSF7WT-mCherrysin2A /CPSF5
36130.2	72.27	30138.7	7118.39
29094.5	101.31	38358.1	1810.78
36609.4	50.43	43774.7	1116.81
28509.5	54.03	36122.6	2148.05
47040	49.45	31523.5	9321.52
40297.3	78.57	29402	6057.42
34155.8	112.91	37024.4	9904.45
42246.9	53.92	37245.3	1583.87
	203.74		3439.47
			3618.99
			6074.13
			4847.42

## Sheet: Fig7-b
20 nm petamer-only capsid
mCherrysin2A	CPSF6WT-mCherrysin2A /CPSF5	CPSF6(FG>GG)-mCherrysin2A /CPSF5	CPSF7WT-mCherrysin2A /CPSF5
21132.8	25949.2	24655.6	3891.57
28357.5	23815	34382	5200.39
27369.2	23290.3	19991.8	6723.81
19749.5	27363.2	23002.3	3931.67
	29844	27954.1	4156.51
	29062.1	20010	5079.34
		30384.1
		19149.6

## Sheet: ED-Fig1a
Free EGFP		CA(G560A,G61P)-EGFP
		Monomers	20 nm pentamer-only spheres
0.1		1.6	488
0.12		2.1	1090
0.12		1.7	763
0.11		1.7	659
0.09		1.8	482
0.12		1.7	811
0.12		2	658
0.11		1.8	760
0.1		1.8	717
0.1		2	861
0.1		1.7	658
0.1		1.7	141
0.1		1.6	689
0.09		1.7	361
0.09		1.5	574
0.1		1.6	622
0.11		1.5	394
0.1		1.9	683
0.1		1.9	647
0.11		1.5	953
0.1		1.5	428
0.1		1.5	1058
0.11		1.6	506
0.09		1.6	821
0.1		1.5	869
0.1		1.8	461
0.1		1.8	542
0.1		1.9	635
0.1		1.7	728
0.1		1.8	578
0.12		1.8	697
0.1		1.8	1086
0.11		1.9	349
0.1		2.1	441
0.12		2	930
0.11		2	511
0.11		2	371
0.11		1.9	306
0.11		1.8	895
0.09		1.9	908
0.09		2.1	1069
0.11			541
0.12			616
0.1			406
0.11			780
0.1			518
0.14			740
0.09			638
0.12			692
			705
			595
			530
			442
			924
			428
			734
			743
			702
			712
			319
			654
			920
			418
			885
			559
			779
			866
			357
			739
			1270
			745
			630
			1301
			939
			881
			696
			827
			1114
			952
			585
			951
			548
			815
			786
			1044
			921
			1030

## Sheet: ED-Fig1d
Free EGFP		CA(G60A,G61P)-EGFP
		Monomers	20 nm pentamer-only spheres
0.19		1.9	1545
0.19		1.5	1092
0.18		1.6	1480
0.2		2.5	1174
0.21		1.4	1265
0.2		2.5	1035
0.21		2.5	1468
0.2		2.6	1333
0.19		2.5	1436
0.21		2.5	927
0.2		2.4	875
0.2		2.7	1324
0.19		2.1	803
0.2		2	1115
0.22		1.8	1179
0.19		2.1	1254
0.21		2.1	1213
0.19		2	1274
0.21		1.8	981
0.21		2.3	1046
0.21		2.1	1509
0.19		1.7	1222
0.21		1.6	1303
0.2		1.9	1372
0.19		1.6	1482
0.18		1.9	1037
0.2		1.5	1040
0.21		1.8	845
0.21		1.4	1305
0.2

## Sheet: ED-Fig3e
GLFG
40nm-WT		40nm-N57A
center	rim	center	rim
56850.8	49144.7	1959.36	8658.82
32675.2	27960.1	4947.48	16689.6
35248	27829	2431.71	10664.1
54175.7	49211.2	3167.8	20966
49167.3	46464	2199.25	10099.3
40770.5	34799.4	1749.77	11392.3
18563.6	24143.7	6917.27	19836.4
26213.9	30986.9	3559.44	14324
59278.8	52212.5	3782.24	12836.1
26228.5	27194.5	7833.72	20414
44436.3	40796	5278.96	22463.7
50779.3	43390	3816.48	18036.8
65353.4	59913.8	4763.48	18223
29082	24595	5543.25	21178
54936.6	57048.5	4687.92	21641.4
64894	54558.7	2135.37	15169.1
65210.7	57702.2	4755.72	20651.9
65535	60728.3	2352.54	15387.3
65448.2	61784	3398.61	21716.2
		1622.18	15220.9
		5401.32	18546.9

## Sheet: ED-Fig5a
WT		N57A		N74D		A77V		R182K		H87Q		G89V		P90A		A92E		G94D		E45A		G116A		R132K		L136M		R143A
center	rim	center	rim	center	rim	center	rim	center	rim	center	rim	center	rim	center	rim	center	rim	center	rim	center	rim	center	rim	center	rim	center	rim	center	rim
25151.5	25316.4	1996.17	22714.4	28696.7	22323.5	35230.5	34994.3	33015.7	29395.7	10418.6	20315.2	32553.8	30097.6	25490.3	24359.4	1736.39	25602.3	3749.4	37136.9	37327.6	31237.8	20198.2	16647.9	21091.4	29057.9	19297.6	18248	39805.6	36017.3
24036.2	21785.6	1417.46	21413.4	21874.1	23787	30178.1	27816.2	37485.8	32698	14506.3	17920	28438.3	25196.8	14093.2	12630.1	2092.38	34306.2	1296.24	23590.4	32377.9	28393.2	26993.5	21563.8	8439.54	17307.9	26968.1	25195	24326.8	24316.5
17882.2	14802.4	1755.73	27719.8	15489.1	13213.6	21538.3	22546.1	34654.3	29761.4	9399.73	23576.8	27501.5	22499.1	32746.8	29728.4	2126.95	24139.7	1791.67	27054	25367	22676.2	26368.2	19884.9	10470.6	19114.9	36818.7	35665.8	45808.7	42735.2
26035.7	24658.2	1073.95	19249.6	33535	25033.6	26634.3	20222.7	33188	27637.8	21904.3	27958.1	46239.3	38952	34542	29894.1	2675.61	21712.2	1646.38	31313	21255.4	18238.7	17962.6	14596.1	12669.2	21504.2	32250	30235	28428.2	26128.3
23845.9	22297.6	951.88	9857.49	31332.3	29243.1	27779.7	22020.1	30153.2	26566.7	17379.2	23411.4	28411.6	23624.1	21084.1	18615	1616.32	19293.3	3913.8	42304	27532	25375.4	18208.5	15371.4	7920.75	16875	26376.7	25623.4	31905.5	28805.2
28275.4	25793.5	1190.86	15663.2	44258	35229.6	47335.8	44992.7	42576.7	34469.3	14037.8	19333.2	25571.7	21641.2	35645.5	31834.2	4388.68	46671.8	1247.24	24904.3	38250.1	28432.8	33772.9	27669.4	18456.3	25449.3	26753.7	25374.5	34122.1	32062.1
31223.7	26709.6	983.78	16593	43981.9	40134.1	26840.6	28870	19763.2	15632.2	17318.5	23711.6	16414.2	13058.8	39039.6	35806	1454.03	15062.2	1176.01	19879.1	43232.1	37621.2	45257.5	41127	10316.5	17918.9	37143.7	36422.1	47493.6	43457.9
30503.4	25972.9	1045.77	18161.4	39580.9	34510.3	31340.4	24918.9	48536.5	39231.1	7040.4	17253.8	22051.3	18757.2	17433	15664.8	2328.38	27385.7	2457.34	40059.2	55168.6	47216.9	28681.7	25536.7	26967.6	23348.2	32576.2	30609.5	27629.4	22632.1
14903.2	17283.8	1029.75	14708.3	41012.3	43505	30292.6	24115.7	44624.1	35122.3	13312	20722.7	35349.9	27880.9	26231.3	22996.2	1046.7	13414.8	1215.34	16432.2	24523.5	19699.5	23453.8	18802.3	6353.2	15164	26985.6	26066.4	43029	37312.7
14048	13860.9	734.63	2113.29	56391.4	54698.2	37640.4	28011.9	53726.2	47859.7	11891	22060.5	22883.1	17118.4	30462.9	27292.5	2308.73	25322.4	1183.07	29169	41701	35134.2	16777.5	15177	13054.5	18390.3	27792.5	25164.7	33338	28368.2
45222.2	32607.7	891.88	3228.32	54023.3	42887.5	25277	35150.9	41632	36570.9	8372.19	17025.3	22836.6	19226.7	28844.9	27984.6	1359.84	22192.5	1610.52	26719.9	32737.4	26630	41122.8	33690.9	11050.8	18392.5	13642.4	12809.6	47680.6	43692.4
19249.7	16126.4	1971.15	13672.6	17937.8	17652.3	19660.7	23060.2	31893.5	25173.6	18893.4	23978.6	34710.7	33728.5	29949.3	26606.5	1929.13	22340.6	965.01	17548.8	30294.5	24121.9	53517.6	45862.4	19283.3	22036.1	46942.9	44364.8	29499.5	22220.9
25894.7	24825.7	1088.5	14124.7	56843.3	39811.2	65179.1	18762.6	28192.4	22882.2	11931.1	20083.7	37893.2	32976.4	29719.6	26468.8	1699.83	16665.1	6331.73	38554.1	18723.5	14669	41582.4	33641.2	11345	17765.5	22754.1	20387.8	19041.3	19503.5
33445.2	30467.9	1902.68	24149.7	12602.4	18620.9	21585.7	62790.2	28175.5	22406.5	26179.5	27331.4	22502.5	17940.4	26674.6	23856.2	2176.3	30039.5	2911.05	39224.9	24498.2	20894.4	50969	44579.7	8277.92	23983.5	46719.2	42908.5	26611.6	23647.2
24255.7	23283.9	1566.12	19207.5	15520.5	15251.1	21279.1	25134.2	32716.2	26747.5	18871.4	22752.8	34519	32082.2	47095.3	43927.8	2837.64	34684.4	5081.82	40193.9	21715.5	16776	52207.8	44567.2	9628.95	16812.4	46061.7	43133.2	31896.1	27415.1
28410.3	25895.9	1953.78	21499.8	43728.2	32473.7	29308.3	22110.8	41270.8	35090.9	19113.4	23934.5	23903.3	22317	16477.1	16363.8	2027.92	21334.8	1697.04	28504.4	32444.4	31179	42032.2	34615.7	16332	20982.4	18384.1	17532.9	51737.1	48736.1
39797.8	31446.2	2336.67	28857.3	29491.2	27782.6	20609.8	18728.5	49003.4	43984.5	21040.2	25499.6	39073.5	38079.3	56545.9	43394.9	2254.23	27668.8	2136.28	25099.6	25000.8	21028.6	45514.2	45091.8	8287.45	16584.4	21043.8	20395	29028.8	26764.2
12604.2	12375.4	1079.14	17715.2	15488.8	15780.4	27403.1	22059.6	52102	44365.7	25326.2	22957.2	17486.2	14906.1	54436.3	47861.8	1196.76	19438.7	3594.96	38240.1	41023.4	33253.5	44762.8	37045.2	14192	18470.3	16616.7	17907.8	37141.8	35976.1
16067	13228.3	1782.78	22307.4	9696.33	12328.6	21854.5	20316.1	47185	44486.8	16551.4	14082.8	30091.1	26003.4	46607.2	38904.9	1461.54	19843	2166.43	35193.5	22050.2	16822.2	34351.3	28819.6	17034.2	20133.8	26801.7	26770.2	43685.8	40912.7
35989.3	39269.9	2024.58	25030.9	26261	25785	34133.5	30398.7	25421.2	20789.4	19069.1	17858.2	46480.5	37998.1	17900.9	16813.3	1005.04	17540	3925.39	24159.2	34103.1	29681.5	46289.1	41232.5	7725.65	22245.6	38127.4	33750.6	45710.5	41832.8
34889.8	40772.1	1575.89	17939.7	30152	23542.3	24594.9	22694.8	27057.8	23454	16877.1	12215.7	36375.4	26217.3	41451.4	34541	1361.69	28946.2	1575.71	23340.5	22906	19753.3	48043	30024.6	8313.74	16212.8	19848.6	19026.4	37409	35891.4
61399.2	65320.5	1758.75	24062.3	18654.1	14073.5	65531.9	64604.6	23578.4	18983.5	21900.7	12613.1	21127.3	19369.2	30253.8	30694.2	1041.75	17013.5	1091.11	20848.1	22824.4	19925	46917.1	36941.2	26296.7	24627.9	19836	19239.2	27362.3	30651.8
23287.6	26825.3	1691.64	27004.3	13580	11685.1	27768.6	28998.4	18136.4	16026.5	27369.3	30512.8	38303.4	36748.1	38297.5	33051.1	2334.23	40281.5	14801.9	56006.5	32718.6	29237.9	42130.1	37691.2	11046.4	18493.5	19628.2	18752.5	40151.5	37806.8
25617.2	28070.7	1595.42	22660.6	15263.8	21790.2	23475.7	23369	32086.2	25863.2	14441.9	17888.6	51146.1	42733.3	33257.6	28225.6	2424.75	29999.6	2197.04	36731.2	33221.8	29058.1	40493.2	34040.2	26275.9	33324.8	25755.6	23301.4	30508.5	30123
16859.7	15124.2	1907.58	27781.5	19347.2	21472.6	22047.9	21472.1	24971.7	19822.6	30916.8	25576.3	32331.5	30736.1	19469.2	19391.8	994.47	17971.7	4912.54	47090.4	54931.8	47909.9	36958.2	30497	25754.2	28205.5	21912.1	20057.7	35169.5	34410.1
30117.4	32275.8	1498.06	24177.6	38670.5	31085.6	25405.6	25828.1	21716	16797.9	24100	22539.3	39401.7	36651.8	42503.4	34319.4	1094.29	23931.5	1637.3	30940.9	16429.7	14204.5	35186.4	31785.2	17851	24377.2	36008.9	34077.6	34676.1	30114.1
44978	50436.2	1262.29	19230.5	53981.1	44368.6	25215.2	22718.5	51359.4	46452.7	20225.5	23390.6	26622.6	22872.6	33779.8	29653.2	1163.87	21895.9	2509.3	38249.2	55507	48636	30715.3	29057.1	25991.8	31963.9	44851.8	43031.7	31521.4	30484.3
36064.5	45174.6	2703.95	30173.5	41294.3	39094.7	49873.1	42978.2	52262.1	45081.8	12975.2	18457.7	30946.9	27436.4	35606.1	30671.5	3633.19	40662.4	2028.15	31550.7	38905.6	37531.2	25680.2	21308.2	8921.97	21422.3	35195.8	31042.2	33419.4	31990.1
62025.4	43760.5	2812.45	24754.4	40009	34993.6	21622.7	19050.3	22126.4	17788.2	11688.4	16379.9	17458.5	15407	30806.7	27462.8	743.99	12453.1	2395.32	26680	48394.4	42708.3	17843.7	17103.7	7971.62	16391.9	19833.9	21781.8	43506.8	37824
60478.9	29463.1	1764.28	21106.8	32635.6	27039.8	28113.8	22922	31460.2	26652	41026.8	31634.8	36207.8	30312.3	29321.3	29043.2	2395.31	31175.8	2871.24	37199.5	55510.9	50711.1	43763.7	37014.2	9523.63	20260.2	26896.9	23719.9	40329.9	39283.9
31954.8	17289.9	1097.09	19836.2	30686.1	31145.1	52082.1	37296.3	30263.5	24585.5	12019.7	15125.1	33830.3	24630.8	20353.1	19837.4	1696.27	22695.9	3040.36	35879	42420.1	36469.5	35616	31649	11033	16905.4	52335.4	45223.3	28748.6	26054.8
30645	19624.9	744.72	15086	40347.3	33783.6	17748.2	17615.5	45237.4	38044.8	16245.8	20237.2	35362.3	27726.1	32779.6	29424.8	2595.29	35323.1	5672.44	49613.8	40011.6	34518.3	39603.3	33879.6	15036.6	18634.5	57781.1	50993	55787.9	48731.3
63231.3	56624.9	1190.87	18047.5	53994.2	47385.7	15004.5	18990.9	17586.3	13629.4	10313.9	16560.8	34894.4	30822.3	21693.1	20761.3	3035.59	34539	918.78	21848.2	46187.7	39293.9	25066	21064.3	21686.1	25265.8	25505	22245.4	14339.1	14574.9
35689.8	29678.3	1745.1	28747.1	39122.2	43978.9	17133.5	15415.7	52080.9	45725	12767.1	18049.4	19220	15385.3	18325.9	18318	1679.73	30672.1	1586.94	24923.9	40648.9	34690.3	29327.5	23754.5	17334.4	25404.7	41386.9	38706.1	42009.7	36806.9
33981.5	35329.4	554.32	9663.17	22328.7	23076.5	17809.8	20434.3	18160.6	16063.6	19687.4	21747.2	27709.4	23745.2	39561.1	37845.5	1182.98	20383.7	1776.45	30533.2	24209.2	21293.2	18355.9	14792.5	11090.3	16801.5	27026	24614.2	12956	11060.9
33492.6	31650.3	1276.81	21204.5	43363.6	43406.7	16637.1	14399.9	35098.9	30477.3	31118	29787.3	23275.4	19038.5	22147.7	20714.2	1703.7	26837.2	1256.2	31226.3	50332.3	43015.3	27868.7	24032	9514.94	16351.9	34960	29932	31272.9	28736.5
39330	34848.7	1249.96	21639.9	30516.8	33383.3	20861.6	18683.4	41696	33374.7	17405	20492.3	45231.3	42244.2	28703.2	26374	1397.16	20823.6	1021.75	16049	44718.8	37012.5	22236.8	19070	13862.5	17467.1	18937	23612	21735.6	19661.7
23888.6	19583	1609.92	21904.4	62918.8	56682.3	33579.6	29535.9	26730	20758	37341.9	31389	23193.6	19431.5	43856.8	40323.2	1017.27	16643.1	1479.77	30399.9	27580.3	24104.8	15062.7	11805.9	13954	16204.5	22616.8	19878.6	21356.6	17710.7
27975.6	21772	1142.59	19215.6	20746.6	21902	45993.3	41692.5	30425.7	24214	19859.2	23020.2	19038.9	17995.7	26817	24824.8	1261.17	17409.3	4281.19	38061.9	51044.2	44713.8	44076.2	35275.1	17245.8	16088.8	21282.5	22959.6	25071	24822.8
34656.3	26165.4	2374.46	28653.2	29813.2	29998.2	17763.7	16807.3	40762	36830.7	16695.9	19171.1	29752.9	24273.2	39104.9	38002	2502.02	36478.1	816.67	21933.5	21091.1	17274.2	25070.2	22041.4	17256.8	25985.9	27837.5	23913.1	23198.7	24617.9
22823.2	19075.8	1658.09	20046.5			21216.2	20324.9	37234.6	30308.7	15100.4	19641.5	32000.8	28367.1	45613.8	43244.8	1158.97	17787.9	1177.34	20061.3	30129.9	21796.2	16244.9	14181.6	13208.1	23357.7	30601.6	27968.8	33882.7	30246.3
37563.1	25389.6	3333.39	29328.4			25397.5	21845	27304.4	22871.7	18384.3	27777.7	22116.9	19267.4	26414.2	23736.4	669.9	9658.96	2914.6	40793.7	52163.9	44618.6	22074.2	20871.6	10882.5	19354.5	18564.3	17497.7	22734	21605.7
29168.3	23731.7	1835.67	27081.5			31538.4	28466.1	34734	28692.5	10704.6	15117.5	31748.3	27372.9	39206.4	35856.2	1973.21	33420.9	1785.64	35105.3	21256.8	17862.3	18161.3	14112.5	11021	20706.6	26751.8	26299	25256.4	25758
23698.5	21988.5	1878.19	19555.2			17034.7	18283.9	23630.7	20954.6	15894.5	18029.1	19291.4	17533.6	27351.5	27445.8	2403.51	35824.7	3247.66	35333.1	22523.3	18864.1	24318.7	21512.4	8852.97	24710	24134.1	23372.7	22672.6	21886.9
30859.4	27844.9	1641.19	18986			50682.7	46424.7	14125.7	13132.8	25289.2	24108.2	18166.1	16184.1	47251.4	43484	980.82	14043.3	1860.74	37626.4	44175.7	37472.6	16458.7	15546.2	13782.8	26895.9	24343.5	22499.5	33680.1	31164.5
22962.7	19929.7	2839.75	35328.1			25152.8	24165.8	17640	14400	45578.2	35359.2	37234.1	31670.2	30023.9	30024.3	2414.95	24584.8	1081.71	19823.8	21791.2	16187.3	11607.8	10357.2	10496.9	18112.6	37565	33176.5	28271.9	25545.7
20718.1	20962.5					17863.9	16915.4	23152	18472.2	8337.08	13655.1	16661.9	14752.8	34940.1	36240.1	2565.48	43319.9	2657.7	39643.9	30910.3	23527.3	27841.7	22962.6	22737.8	24433.1	64892.2	63470.1	16705.6	16544.2
22002.3	19247.7					39860.7	33950.9	37367.1	30467.2	9073.44	14846.3	33963.3	32423.7	49641.1	41937	1296.54	21750.5	1691.89	33854.7	26993.7	21811.8	34099.8	29257.7	19909.3	24819.8	38062.7	33457.6	24809.2	22703.4
20113.4	18661.5					25066.2	24073.4			18937	15780.2	34657.4	32434.2	50604.4	44981.4	2941.92	32770.6	1058.91	22528	33839.3	25956.5			13029.1	15679.2	37659.1	39223.2	16125.9	15267.7
										15218.5	19512.3	22390.6	19621.3	24596.9	23057.9	1477.34	24565.9	1185.57	18109.6					19947.6	24969.5	43971.7	34874.8	23049.6	17891.7
										15673.3	24821.4	24675.9	21351.7	34593.6	34708.4	2544.64	28804.8	2037.03	27333					29638.1	27563.7	32503.3	28578	21805.5	17015.4
										8450.99	14343.5	22254.5	21543.5	44520.8	40390.4	2810.4	41478.2	3846.43	35403.3					15474.5	22693.3	34821.8	27907	14890.6	12936.4
										10697	18123.9	26087.4	22752.5	34696.9	30651.7	1510.45	29616.8	2571.5	39914.7					15786	23163.1	26389.8	23275.8	18226.8	19539.7
										20984.2	21028	25799.3	22821.9	25133.4	22482.9	1255.28	22555.8	2245.75	25716.4					13405.2	27145.9	23535.8	20045.8	14680	12434
										12300.9	14293.3	45875.8	43461.2	31610	29910.6	2397.41	33189.4	2924.49	39210.2					17152.2	22974.2	44523.7	38754	24790	21546.4
										15360	18066.8	24432.3	21246.8	20354.1	19913.2	1409.19	34095.5	2867.72	31408.9					13183	21154.8	17360.7	15970.3	16926.7	17931.8
										23549.3	18084.4	26461.6	22191.6	22492.8	23732.5	911.24	18165.3	1536.75	31666.7					18008.7	29462.1	33336.8	29040.9	18090.8	16818.3
										20229	20449.8	44513.7	40024.7	35262	37293.1	1593.19	33203.6	2976.49	33693.7					17568.5	24718.5	26832.4	23596.5	24285.7	18262.3
										10045.5	13216.1	31296.6	27370.7	25239.7	24625.7	1122.82	26708.9	921.72	23628.1							28927.3	27431.5
										23086.8	26648.8	42787.7	34695.8	41752.1	37881.8	1267.66	31267.6	946.97	11226.1							27416.4	27732.3
										11403.5	12654.8	40167.9	33905.3	23647.5	23021.2	1143.83	14295.2	2250.71	32693							46414.1	42582.4
										16707.1	16462.6	31376.2	26411.8	28047.6	27007.1	1210.71	27665.3	1535.52	27750.5							19754.9	17477.2
										16518.7	20555.9	26298.7	21168.8	23673.8	23381.5			1789.2	37579.3							29907.5	29681.7
												29345.5	23886.1	25254.5	22064.9			1097.07	23144.1							14516	12790.1
												26763.9	20045.5	32726.5	24720.5			1590.52	25610.9							17618.1	21123
												25480.6	19095.4
												31070.8	25990.6

[truncated: 7 more sheets: ED-Fig5b, ED-Fig5c, ED-Fig7a, ED-Fig7b, ED-Fig7c, ED-Fig8b, ED-Fig8d]
